# Supplementary material for: Polymer Replicas of Fs-Laser-Induced Periodic Surface Structures for Cell Attachment
Source: Materials (Basel). 2026 Mar 12;19(6):1091. doi: 10.3390/ma19061091 (PMC13028253; doi:10.3390/ma19061091)
Supplement: Supplementary file 1 [file materials-19-01091-s001.zip]

Archive with 5 entries (5 files):
- Supporting Information1_JH110326.pdf
- Supporting Information2_JH110326.pdf
- Supporting Information3_JH110326.pdf
- Supporting Information4_JH110326.pdf
- Supporting Information5_JH110326.pdf
